# Supplementary material for: Long-term effects (> 24 months) of multiple lifestyle intervention on major cardiovascular risk factors among high-risk subjects: a meta-analysis
Source: BMC Cardiovasc Disord. 2021 Apr 15;21:181. doi: 10.1186/s12872-021-01989-5 (PMC8048075; doi:10.1186/s12872-021-01989-5)
Supplement: Supplementary file 3 — Additional file 3. Datafile on endpoint SBP. [file 12872_2021_1989_MOESM3_ESM.xls]

## Sheet: Sheet1
study	year	country	total	n1	m1	sd1	n0	m0	sd0	male	age	bmi	smk	sbp	totchol	followup	inerv	dropout	conceal	blind	itt	power	composite
Simon-Morton	2001	usa	581	289	-1.71	11.95	292	-2.06	12.86	54.7	51.3	29.5	8.4	119.3		24	1	9.8	1	1	1	1	1
Lindstrom	2003	finland	522	265	-5	14	257	0	15	33	55	31.2		138	5.6	24	3	3.1	0	0	1	1	0
Esposito	2004	italy	180	90	-4	18.97	90	-1	9.49	55	43.9	28	0	135	5.07	24	2	8.9	1	0	1	0	0
Ratner	2005	usa	2161	1079	-3.4	13.1	1082	-0.52	13.2	31.5	50.4	34.1	6.7	123.5	5.3	24	3		0	0	1	1	0
Anderssen	2005	norway	285	142	1.91	17.84	143	0.68	14.44	100	57	29.2	15.8	140.3	5.97	24	3	10.9	0	0	1	0	0
Hjerkinn	2005	norway	281	139	-6.2	17.65	142	-4.86	18.25	100	70	26.7	34	149	6.3	36	2	13.5	0	0	0	0	0
Lawton	2008	new zealand	1089	544	-4.27	16.29	545	-4.42	16.17	0	58.9	29.2	12.6	123.1	6.07	24	1	10.6	1	1	1	1	1
Eriksson	2009	sweden	145	71	-4.8	11.2	74	-3.38	13.41	42.8	54.4	29.8	20.7	145.5	5.46	24	3	16.6	1	0	1	1	0
Kuller	2012	usa	508	253	-1.6	14.7	255	0.4	14.6	0	57	30.8	6	124.1	5.48	30	3	10.4	1	0	1	1	0
Goyer	2013	canada	124	62	-12.17	14.01	62	-5.42	18.68	67.8	54.4	31.9	21.8	137.5	5.45	24	3	21	1	0	0	1	0
Vetter	2013	usa	261	131	1.5	18.3	130	1.5	18.2	20.3	51.9	38.8	10	121.9	4.85	24	3	26.7	0	0	1	1	0
Lee	2015	usa	213	107	-3.5	21.7	106	1.7	17.8	20.3	51.7	36.6		124.5	4.42	24	3	13.6	0	0	1	1	0
