# Supplementary material for: Long-term effects (> 24 months) of multiple lifestyle intervention on major cardiovascular risk factors among high-risk subjects: a meta-analysis
Source: BMC Cardiovasc Disord. 2021 Apr 15;21:181. doi: 10.1186/s12872-021-01989-5 (PMC8048075; doi:10.1186/s12872-021-01989-5)
Supplement: Supplementary file 5 — Additional file 5. Datafile on endpoint Tchol. [file 12872_2021_1989_MOESM5_ESM.xls]

## Sheet: Sheet1
study	year	country	total	n1	m1	sd1	n0	m0	sd0	male	age	bmi	smk	sbp	totchol	followup	interv	dropout	conceal	blind	itt	composite	power
Simon-Morton	2001	usa	581	289	2.56	29.87	292	6.23	28.69	54.7	51.3	29.7	8.4	119.3		24	1	9.8	1	1	1	1	1
Lindstrom	2003	finland	522	265	-4	31	257	0	27	33	55	31.2		138	5.6	24	3	3.1	0	1	1	0	1
Esposito	2004	italy	180	90	-11	56.92	90	-2	18.97	55	43.9	28	0	135	5.07	24	2	8.9	1	1	1	1	0
Anderssen	2005	norway	285	142	-0.0496	0.7148	143	0.0515	0.7915	100	57	29.2	15.8	140.3	5.97	24	3	10.9	0	1	1	0	0
Hjerkinn	2005	norway	281	139	0.044	0.8207	142	0.0017	1.0104	100	70	26.7	34	149	6.3	36	2	13.5	0	1	0	0	0
Lawton	2008	new zealand	1089	544	-0.5195	0.8121	545	-0.5003	0.8683	0	58.9	29.2	12.6	123.1	6.07	24	1	10.6	1	1	1	1	1
Eriksson	2009	sweden	145	71	0.0179	0.8701	74	0.0303	0.7242	42.8	54.4	29.8	20.7	145.5	5.46	24	3	16.6	1	1	1	1	1
Goyer	2013	canada	124	62	-0.553	0.913	62	-0.506	0.889	67.8	54.4	31.9	21.8	137.5	5.45	24	3	21	1	1	0	0	1
Vetter	2013	usa	261	131	-16.6	37.8	130	-14.3	37.6	20.3	51.9	38.8	10	121.9	4.85	24	3	26.7	0	1	1	0	1
Lee	2015	usa	213	107	-10.3	36.6	106	-16.3	44.3	20.3	51.7	36.6		124.5	4.42	24	3	13.6	0	1	1	0	1
